# Supplementary material for: Incursion of European Bat Lyssavirus 1 (EBLV-1) in Serotine Bats in the United Kingdom
Source: Viruses. 2021 Oct 1;13(10):1979. doi: 10.3390/v13101979 (PMC8536961; doi:10.3390/v13101979)
Supplement: Supplementary file 1 [file viruses-13-01979-s001.zip]

Archive with 1 entries (1 files):
- viruses-1367163-supplementary.pdf
